# Supplementary material for: Heatstroke Awareness and Preventive Behaviors Among Automotive Maintenance Workers in Outdoor Environments: A Cross-Sectional Study in Japan
Source: Healthcare (Basel). 2026 May 10;14(10):1293. doi: 10.3390/healthcare14101293 (PMC13205164; doi:10.3390/healthcare14101293)
Supplement: Supplementary file 1 [file healthcare-14-01293-s001.zip]

Archive with 1 entries (1 files):
- healthcare-4260997-supplementary.pdf
